# Supplementary material for: The Accumulation of Abscisic Acid Increases the Innate Pool of Soluble Phenolics through Polyamine Metabolism in Rice Seedlings under Hexavalent Chromium Stress
Source: Toxics. 2024 Aug 8;12(8):577. doi: 10.3390/toxics12080577 (PMC11359078; doi:10.3390/toxics12080577)
Supplement: Supplementary file 1 [file toxics-12-00577-s001.zip]

Archive with 1 entries (1 files):
- toxics-3137644-supplementary.pdf
